# Supplementary material for: Prevalence and factors associated with psychological burden in COVID-19 patients and their relatives: A prospective observational cohort study
Source: PLoS One. 2021 May 5;16(5):e0250590. doi: 10.1371/journal.pone.0250590 (PMC8099094; doi:10.1371/journal.pone.0250590)
Supplement: S1 Data — (XLSX) [file pone.0250590.s002.xlsx]

## Sheet: STATA
PP_id	PP_center	coronatimeline	PP_age	PP_gender	PP_inclusion	PP_nationality	PP_background	PP_religion	PP_civilstatus	PP_numberofchildren	PP_actuelljobsit	PP_hosp_duration	PP_news	PP_cci	PP_O2supply	PP_ips_days	PP_intub_days	experimental_therapy	PP_bsl_anxiolytics	PP_D30_actjobsituation	PP_D30_psychhelp	PP_D30_psychdiag	PP_D30_psychopharm	PP_D30_careteam	PP_burden_novisitors	PP_miss_physical_contact	PP_communication_rel_frequency	PP_comm_rel_type	PP_comm_rel_type_cat	PP_media	PP_media_duration	PP_media_worried	PP_worry_unclearprognosis	PP_worry_isolation	PP_worry_boredom	PP_worry_fearaboutrelatives	PP_worry_missingrelatives	PP_worry_job	PP_worry_finance	PP_worry_medcare	PP_worry_other	PP_cope_socialcontacts	PP_cope_distraction	PP_cope_anxiolytics	PP_cope_relaxtechniques	PP_cope_other	PP_contradictoryinformation	PP_phys_competence	PP_stigma
COVID-001	1	1	22	1	1	4	4	1	1	0	1	13	1	0	0	0	0	0	0	1	0	0	0	0	5	0	1	1	1	1	60	9	8	8	7	8	9	0	0	0	0	8	8	0	0	8	8	7
COVID-002	1	1	23	0	1	4	4	1	1	0	1	13	1	0	0	0	0	1	0	1	0	0	0	0	2	0	1	2	6	0		0	6	10	7	0	8	0	0	0	0	8	8	0	0	8
COVID-003		6			0
COVID-004		8			0
COVID-005		7	67	1								8	14	4		0
COVID-006		14	25	1								1	2	0		0
COVID-007	1	15	73	1	1	1	1	2	4	0	3	8	2	4	0	0	0	0	0	5	0	0	0	0	0	0	1	1	1	1	15	5	8	8	0	5	5	0	0	0	0	8	0	0	0	9	0	10
COVID-008	1	13	55	1	1	3	2	7	2	1	1	9	5	1	1	0	0	1	0	1	0	0	0	0	1	1	1	1	1	1	10	0	0	0	0	3	3	5	0	0	0	3
COVID-009		14	72	1								3	14	4		1
COVID-010		15	77	0								15	10	7		1
COVID-011		14			0
COVID-012		12			0
COVID-013		14	85	0								4	13	10		0
COVID-014	1	9	78	1	1	1	1	2	2	1	3	9	6	4	1	0	0	1	0	5	0	0	0	0	2	0	1	1	1	1	30	0	0	0	0	0	0	0	0	0	10					10	0	5
COVID-015		12			0
COVID-016		17			0
COVID-017		17	95	0								2	2	7		0
COVID-018	1	13	36	0	1	4	6	2	1	0	1	6	2	0	0	0	0	1	0	1	0	0	0	0	4	4	1	4	4	1	120	7	7	8	8	5	6	7	8	0	0	8	7				0	8
COVID-019		12	65	1								7	3	2		0
COVID-020		3	73	1								22	1	4		0
COVID-021	1	19	48	1	1	2	1	7	1	2	1	2	3	0	0	0	0	0	1	1	1	1	1	0	1	4	1	1	1	1	30	1	5	2	0	8	8	0	0	0	0	7	0	10	7	0	6	6
COVID-022	1	16	78	0	1	1	1	2	1	3	3	5	5	5	1	0	0	1	0	5	0	0	1	0	5	5	1	1	1	1	60	0	8	2	2	5	5	0	0	0	0	8				6	0	9
COVID-023	1	21	33	1	1	1	1	2	4	0	1	4	1	0	0	0	0	1	1	1	0	0	0	0	9	10	1	1	7	0		6	8	10	10	7	10	8	0	0	0	6					5	5
COVID-024	1	20	82	1	1	1	1	1	3	2	3	8	3	6	1	0	0	1	0	5	0	0	0	0	3	3	1	1	1	1	10	5	4	3	0	0	3	0	0	0	0	4	3			5	0	8
COVID-025		12	82	1								10	7	5		0
COVID-026	1	15	31	1	1	1	2	3	4	0	1	8	7	0	1	0	0	1	0	1	0	0	0	0	6	8	1	4	8	1	30	2	7	6	7	8	8	7	0	0	0	8				9	6	8	1
COVID-027	1	20	77	1	1	1	1	3	2	0	3	3	6	3	0	0	0	1	0	5	0	1	0	0			2	1	1	1	30
COVID-028	1	19	45	0	1	2	1	7	1	0	1	5	3	0	0	0	0	1	0	1	0	0	0	0	10	10	1	2	6	1	45	6	6	10	1	8	10	0	0	0	10	10	5				0	9	2
COVID-029		13			0
COVID-030		13			0
COVID-031	1	20	68	0	1	1	1	3	1	2	1	4	1	4	0	0	0	1	0	1	0	0	0	0	5	4	1	1	1	1	20	3	7	7	0	3	7	0	0	0	0	9	4				0	8
COVID-032		18	73	0								6	8	6		1
COVID-033	1	20	77	0	1	1	1	2	1	4	3	5	1	3	0	0	0	0	0	5	0	0	0	0	0	0	1	1	1	1	30	0	0	0	0	0	0	0	0	0	0	10	10	0	0	10
COVID-034	1	21	47	0	1	2	1	1	1	0	1	5	5	0	0	0	0	0	0	1	0	0	0	0	5	9	1	1	7	1	60	0	5	5	0	8	10	5	5	0	0	10				6
COVID-035	1	17	46	0	1	1	8	5	1	0	1	10	10	0	1	1	0	1	0
COVID-036		26	73	0								1	13	13		0
COVID-037	1	23	74	0	1	1	1	1	1	2	3	4	0	5	0	1	0	0	0	5	0	0	0	0	0	0	1	2	6	1	30	0	0	0	0	3	0	0	0	0	0	5	5
COVID-038		22			0
COVID-039		12	87	1								17	11	7		0
COVID-040		26	62	0								4	6	4		0
COVID-041	1	26	31	0	1	4	7	5	1	0	1	4	4	0	0	0	0	1	0	1	0	0	0	0	3	8	1	2	6	1	60	2	8	8	10	7	8	0	0	0	0	6	8			8	0	10	0
COVID-042	1	22	59	0	1	2	1	7	1	0	1	9	6	2	1	0	0	1	0	1	0	1	0	0	5	7	1	2	6	1	30	2	10	3	8	10	1	0	0	0	0	2				8	5	8	3
COVID-043	1	31	60	0	1	2	1	2	1	3	1	6	6	2	1	0	0	1	0	1	0	0	0	0	3	4	1	2	6	1	60	3	8	3	0	1	6	0	0	0	0	8	6				0	9	2
COVID-044		30	80	0								1	4	8		0
COVID-045	1	25	44	0	1	2	1	7	4	0	1	9	7	0	1	0	0	1		1	0	0	0	0	0	0	1	1	1	1	10	2	2	0	0	2	0	0	0	0	8	0	0	0	0	0	3	8
COVID-046	1	28	63	0	1	1	1	1	1	0	3	5	10	2	0	0	0	1	0	5	0	0	0	1	3	6	1	1	1	1	15	3	8	4	2	2	7	0	1	3	0	10	6	0	0	10	0	9
COVID-047	1	27	70	0	1	1	1	1	2	2	3	6	7	4	1	0	0	1	0	5	0	0	0	0	4	4	1	1	1	1	10	10	8	3	0	7	4	0	0	0	0	5	5			8	0	7	3
COVID-048	1	29	76	1	1	1	1	1	2	2	3	5	1	5	0	0	0	1	0	5	0	1	0	0	2	9	1	1	1	1	45	8	9	7	0	10	8	0	0	0	0	5	5				0	9	9
COVID-049	1	28	90	1	1	1	1	1	3	0	3	6	5	5	1	0	0	1	1	5	0	0	0	0	5	5	2	1	1	1	60	8	2	5	5												0	10	5
COVID-050	1	25	43	1	1	1	1	2	4	0	1	9	1	2	1	0	0	1	1	2	0	1	1	1	7	8	1	2	6	1	15	6	7	10	8	6	8	7	7	6	0	9	8		7	7	0	9	5
COVID-051		26	65	1								8	7	3		0
COVID-052	1	14	52	1	1	1	1	1	4	0	4	21	6	6	0	0	0	1	0	4	0	1	0	1	10	10	1	1	1	1	30	5	5	10	8	0	8	0	0	0							0	8	10
COVID-053	1	29	67	0	1	1	1	2	2	0	3	6	2	4	0	0	0	1	0	5	0	0	0	0	0	4	1	2	6	1	60	0	8	10	0	0	0	0	0	0	0	10	10				1	10	1
COVID-054		23			0
COVID-055		19	72	0								17	4	4		0
COVID-056	1	33	32	0	1	1	5	5	4	0	1	3	2	0	0	0	0	1	0	1	0	0	0	0	0	8	0	2	6	1	15	3	7	0	0	0	8	0	0	0	0	7					0	7	0
COVID-057		31			0
COVID-058		25	32	1								11	7	0		0
COVID-059	1	34	69	0	1	1	1	1	1	3	3	3	1	5	0	1	0	1	0	5	0	0	0	0	0	0	2	1	1	1	5	1	1	0	0	0	1	0	0	0	6						0	10	1
COVID-060		29			0
COVID-061	1	33	73	1	1	1	1	7	2	2	3	7	6	6	1	0	0	1	0	5	0	0	0	0	7	3	1	1	1	0			1	6	8	0	0	0	0	0	0	5					2	8	1
COVID-062		35			0
COVID-063		21	29	1								4	2	0		0
COVID-064	1	23	36	1	1	4	8	5	2	2	1	3	5	0	0	0	0	0	1	1	1	1	1	1	9	9	1	1	1	1	90	9	10	10	8	8	8	8	8	0	8	9					0	9
COVID-065		24			0
COVID-066	1	24	54	1	1	1	1	7	1	2	1	3	5	1	1	0	0	0	1	1	0	0	0	0	4	9	1	1	1	1	30	4	10	5	3	5	9	0	0	0	0	10	8				0	7
COVID-067		24	81	1								4	12	6		0
COVID-068		27			0
COVID-069		23	55	0								2	0	7		0
COVID-070	1	29	64	1	1	1	1	7	2	2	3	1	0	4	0	0	0	0	0	5	0	0	0	0	0	0	1	1	1	1	5	5	7	10	0	0	0	0	0	0	0
COVID-071		30			0
COVID-072	1	23	59	1	1	1	1	2	1	2	1	8	5	1	1	0	0	1	0	1	0	0	0	0	1	1	1	2	6	0			1	1	0	1	1	0	0	0	0	10	8			8	0	9	0
COVID-073	1	28	69	1	1	1	1	2	1	2	3	4	1	2	0	0	0	1	0	5	0	0	0	0	9	9	1	1	1	0		10	8	8	0	8	9	0	0	0	9	10	0	0	0	8	0	10	0
COVID-074	1	28	47	1	1	1	1	7	2	3	1	4	1	0	0	0	0	1	0	2	0	0	0	0	10	10	1	2	6	1	20	6	10	10	4	5	10	7	7	5	0	10					0	10	0
COVID-075		22			0
COVID-076	1	30	53	0	1	1	1	1	4	0	1	3	2	1	1	0	0	0	0	1	0	0	0	0	2	2	1	1	1	1	15	4	8	2	0	4	2	0	0	2	0	8	0	0	0	0	0	9	0
COVID-077	1	22	61	0	1	1	4	5	1	2	1	11	7	2	1	0	0	1	0	1	0	0	0	0	2	2	1	1	1	1	30	8	8	2	2	0	4	7	7	0	0	7	0	0	0	0	0	10
COVID-078		24			0
COVID-079		30			0
COVID-080		31			0
COVID-081		32	88	0								1	11	7		0
COVID-082		33			0
COVID-083		31			0
COVID-084	1	29	80	0	1	4	2	2	1	0	3	6	6	3	1	0	0	1	0	2				1	0	0	1	1	1	1		3
COVID-085		19			0
COVID-086	1	33	44	1	1	2	4	5	2	2	1	2	3	0	1	0	0	0	0	1	0	0	0	1	8	8	1	2	6	1	10	10	10	8	2	8	8	0	5	0	0	10	8			8	0	10	0
COVID-087	1	30	45	1	1	1	1	2	4	0	4	6	10	2	1	0	0	1	1	4	0	1	0	0	3	3	1	1	1	1	10	7	9	4	4	0	0	0	0	0	0	5	5				0	9	6
COVID-088	1	33	40	1	1	4	8	1	1	2	1	3	4	0	0	0	0	0	0	1	0	0	0	0	8	8	1	2	6	1	30	3	3	8	0	8	8	4	4	4	0	8	4	0	0	0	1	10	0
COVID-089	1	31	46	0	1	4	2	7	1	2	1	5	4	0	1	0	0	1	0	6	0	0	0	0	5	3	1	2	6	1	120	10	8	3	0	9	7	2	0	0	8	8	5				3	10	7
COVID-090	1	34	62	1	1	4	2	7	1	0	1	3	1	2	0	0	0	1	0	5	1	1	0	0	7	10	1	1	7				8	7	6	10	10	0	0	0	0	10	2	0	0	10	0	9	10
COVID-091		33			0
COVID-092		30			0
COVID-093	1	33	73	0	1	1	1	2	1	2	3	4	4	6	0	0	0	0	0	5	0	0	0	0	0	8	1	2	6	1	60	2	9	0	0	0	8	0	0	0	0	9	9				0
COVID-094		31			0
COVID-095	1	34	61	1	1	3	2	1	1	2	1	3	4	2	1	0	0	1	0	1	0	1	0	0	0	1	2	4	4	1	60	8	6	2	4	8	2	0	0	0	0	6					0	10	0
COVID-096	1	27	31	1	1	4	5	5	1	1	1	11	10	0	4	4	3	1	0	6	0	0	0	0	10	10	1	2	6	0			10	10		10	10	0	0	0	0	10					4	10	5
COVID-097		23	73	0								15	9	7		0
COVID-098	1	32	49	0	1	3	2	7	1	2	1	6	7	0	1	0	0	1	0	1	0	0	0	0	2	6	1	2	6	1	60	1	9	2	5	8	6	0	0	0	0	10					0	10	0
COVID-099		32	68	1								8	4	4		0
COVID-100	1	30	57	1	1	4	4	5	1	2	5	10	8	2	1	0	0	1	0	6	0	1	1	0	10	10	1	2	6	1	20	10	10	10	10	10	10	10	10	0	0	8	10	5	0
COVID-101		33			0
COVID-102	1	36	32	0	1	4	4	7	4	0	1	4	2	0	0	0	0	1	0	1	0	0	0	1	0	0	2	4	4				7	6	10	10	9	0	0	0	0	5	10					10	0
COVID-103	1	35	60	0	1	1	1	7	1	3	1	6	6	4	1	0	0	1	0	1	0	0	0	0	3	4	1	1	7	1	15	0	3	0	0	8	4	0	0	0	0	10					0	10	5
COVID-104		35			0
COVID-105		33			0
COVID-106		27	60	0								28	11	5		1
COVID-107		39			0
COVID-108		26			0
COVID-109		37	47	1								42	8	1		1
COVID-110		30			0
COVID-111	1	31	42	0	1	2	5	7	1	2	1	24	10	0	4	15	14	1	1	3	0	0	0	0	0	0	1	2	1	1	10	3	5	0	0	10	10	10	8			8					0	10	5
COVID-112		26	71	0								26	12	6		1
COVID-113		28			0
COVID-114		37	76	0								12	8	5		1
COVID-115	1	30	82	0	1	1	1	4	1	6	3	31	9	6	4	12	7	1	1	5	0	0	0	0	7	5	1	1	1	1	10	0		6	8	8	8	0	8	0	0	8					0	10	10
COVID-116		31			0
COVID-117		22			0
COVID-118	1	38	58	0	1	2	1	1	1	2	4	27	13	1	4	8	7	1	1	4	0	0	1	1	8	8	1	1	7	0		2	3	8	0	0	8	0	0	0	8	9	8	8	8	8	0	10	5
COVID-119	1	34	75	0	1	1	1	1	1	0	3	20	9	3	1	0	0	1	0	5	0	0	0	1	0	2	2	1	1	1	120	0	10	8	10	8		0	0	0		0	10	0	0		0	10	0
COVID-120		37			0
COVID-121	1	39	52	0	1	4	5	5	1	3	4	5	0	5	0	0	0	1	0	4	0	1	1	1	4	0	1	2	6	1	60	10	7	7	4	10	0	0	2	0	6	10	7	0	0	10	2	10	0
COVID-122		18			0
COVID-123		30			0
COVID-124		38	86	0								31	4	8		0
COVID-125	1	15	41	0	1	1	1	7	1	1	1	34	12	0	4	20	14	1	1	6	0	1	0	0	9	9	1	2	6	1	15	3		10	8	9	3	2	0	0	0	10	8			10	0	10	3
COVID-126		23			0
COVID-127	1	37	53	0	1	1	1	2	1	3	1	7	6	1	1	0	0	1	0	1	0	0	0	0	0	0	1	1	1	1	30	0															0	10	0
COVID-128		38			0
COVID-129	1	41	41	0	1	4	4	5	1	2	1	6	9	0	1	0	0	1	0	6	0	0	0	0	8	5	1	2	6	1	10	7	5	10	7	0	9	2	4	0	0	8	8				0	10	5
COVID-130	1	30	17	1	1	1	1	7	4	0	6	12	1	0	0	0	0	0	0	6	0	0	0	1	10	10	1	2	6	1	5	0	8	10	10	10	10	6	0	0	0	10	10				5	10	5
COVID-131		33	66	1								16	7	2		0
COVID-132	1	33	70	0	1	1	1	2	4	0	3	13	5	4	1	0	0	1	0	5	0	0	0	1	0	0	1	2	6	0			5	0	0	0	0	0	0	0	0	8	8			10	0	10	0
COVID-133		7			0
COVID-134	1	34	75	1	1	1	1	2	4	0	3	8	4	6	0	0	0	1	0	5	1	1	1	0	0	0	1	1	1	1	30	0	5	0	0	3	10	0	0	0	0	8				8	0	10
COVID-135	1	38	75	1	1	1	1	7	2	0	3	6	5	6	1	0	0	1	0	5	0	0	0	1	7	7	2	1	1	0			7	7	0	7	7	0	0	0	0	5				8	0	7	0
COVID-136		32			0
COVID-137	1	31	74	0	1	1	1	7	1		3	15	8	3	1	0	0	1	0	5	0		0	0	8	9	1	1	1	1	10	1	0	1	1	5	9	0	0	0		10	7	0	0		0	10	0
COVID-138	1	22	49	0	1	4	7	7	2	1	1	22	8	3	0	0	0	1	0	6	0	0	0	0	0	0	2	1	1	1	45	2	3	3	0	3	1	0	5	0	0	5				8	0	8	2
COVID-139		40			0
COVID-140	1	40	35	0	1	1	1	3	1	3	1	6	5	0	0	0	0	1	0	6	0	0	0	0	6	8	1	2	6	1	60	3	3	8	3	5	8	8	1	0	0	8	6			10	3	8	9
COVID-141	1	40	67	0	1	1	1	7	1		3	4	2	2	0	0	0	1	0	5	0	0	0	0	3	0	1	1	7	1	15	8	6	4	4	4	3	0	0	0	10	8	6			10	2	8	3
COVID-142	1	36	77	0	1	1	1	7	1	2	3	10	6	8	1	0	0	1	0	5	0	0	0	1	6	8	1	1	1	0		0	6	8	0	10	8	0	0	0	6	6	0	0	0	0	0	10	0
COVID-143	1	40	64	1	1	1	2	4	1	8	1	11	7	2	1	1	0	1	0	6	0	0	0	0	9	9	2	1	1	1	15	8	5	9	5	9	9	0	0	0	0						3	10	0
COVID-144	1	34	52	1	1	1	1	2	1	2	1	14	9	1	4	7	6	1	0	1	0	1	1	0	8	4	1	2	6	1	10	5	0	8	10	3	5	0	0	0	0	10	4				2	6	0
COVID-145	1	32	75	0	1	1	1		1	1	3	12	11	5	1	0	0	1		5	0	0	0	0	0	0	1	1	1	1	30	3	5	0	5	5	0	0	0	5		4	0	0	0	9	0	10	0
COVID-146	1	40	53	0	1	2	1	1	2	1	1	7	4	1	0	0	0	1	0	1	0	0	1	0	2	0	1	1	1	1	120	5	0	8	0	0	0	0	0	0	0	10	10	10	8	8	0	10	0
COVID-147		33			0
COVID-148		47			0
COVID-149	1	43	54	0	1	1	5	7	1	2	1	11	9	1	1	0	0	1	0	1	0	0	0	0	9	10	1	1	1	1	120	6	8	9	2	10	10	10	0	6	0	10	8	0	4	10	0	8	0
COVID-150	1	44			0
COVID-151		45			0
COVID-152	1	44	60	0	1	1	1	1	1	4	1	6	7	1	1	0	0	1	0	1	0	0	0	0	0	0	1	1	1	1	10	5	7	0	0	5	0	0	0	0	0	5	5				0	10	5
COVID-153		44			0
COVID-154	1	47	75	0	1	1	1	1	1	0	3	10	6	6	1	0	0	1	1	5	1	1	1	1	9	9	1	1	1	1	30	5	5	9	3	3	9	0	0	0	0	8				8	0	10	0
COVID-155		46	49	0								8	7	0		0
COVID-156		48			0
COVID-157		48			0
COVID-158		48	65	1								10	8	8		0
COVID-159		48	87	1								7	9	6		0
COVID-160	1	50	50	0	1	4	7	1	1	2	1	5	6	1	0	0	0	1	0	1	0	0	0	0	0	0	1	1	7	0		3	4	5	4	6	0	0	0	0	0	10	4	0	10	10	3	10	0
COVID-161	1	48	54	0	1	1	1	7	1	0	1	9	5	2	1	0	0	0	0	2	0	0	0	0	5	5	1	1	7	1	15	8	8	6	4	3	5	0	0	0	0	7	10				5	9	0
COVID-162		53			0
COVID-163		52			0
COVID-164		54	66	1								3	1	8		0
COVID-165	1	16	74	0	1	2	1	1	1	1	3	9	6	4	1	0	0	1	0	5	0	0	0	0	0	5	1	1	1	1	60	8	8	0	0	6	7	0	0	0	0	8					0	9
COVID-166	1	9	73	0	1	1	1	7	2	1	3	18	7	5	1	0	0	1	0	5	0	0	0	0	0	0	2	1	1	1	30	0	8	0	0	0	0	0	0	0	0	10				10	0	9
COVID-167		19	61	1								8	0	2		0
COVID-168	1	26	78	1	1	2	1	7	3	2	3	5	7	3	0	0	0	0	1	5	0	0	0	0	0	0	1	1	7	1	45	5	0	8	0	0	0	0	0	0	0	0	0	0	0	0	10	9	2
COVID-169	1	31	42	0	1	4	5	3	1	1	1	7	6	1	0	0	0	1	0	6	0	0	0	0	0	3	1	2	6	1	20	3	5	0	3	6	4	7	7	3	0	7	4				3	7	4
COVID-170		47	78	1	0							1	6	4		0
COVID-171		58	64	0								13	10	4		1
COVID-172		37	89	1								1	5	5		1
COVID-173		28			0
COVID-174		33			0
COVID-175		32	58	0								5	9	1		1
COVID-176		6			0
COVID-177		40	81	1								1	0	4		0
COVID-178		28			0
COVID-179	1	11	49	0	1	1	1	2	1	2	1	29	10	0	4	29	22	1	1	6	0	0	0	0		10				1	10	3				2	10											9	0
COVID-180		39			0
COVID-181	1	5	22	0	1	1	1	3	1	0	6	5	0	0	0	0	0	0	0	6	0	0	0	0	7	8	1	2	6	1	15	0	8	10	0	7	8	0	0	0	0	8	8			0	2	8	6
COVID-182		37			0
COVID-183		39			0
COVID-184		15			0
COVID-185		42			0
COVID-186		16	93	1								1	4	4		0
COVID-187	1	43	93	1	1	1	1	7	1	2	3	6	3	4	0	0	0	1	0	5	0	0	1	1	5	10	1	1	1	1	15	5	2	0	5	2	0	0	0	0		5					0	5	0
COVID-188		18			0
COVID-189		17	77	0								2	11	6		1
COVID-190	1	22	91	1	1	1	1	1	3	3	3	20	2	6	0	0	0	0	0	5	0	0		0	0	0	1	1	1
COVID-191		22			0
COVID-192		23	87	1								1	2	10		0
COVID-193		18	66	0								8	11	4		1
COVID-194	1	26	82	0	1	1	1	1	1	2	3	14	0	6	0	0	0		0	5	0	0	0	0	4	4	1	1	1	1	30	7	1	8	8	0	4	0	0	0	0	10	10				0	10	7
COVID-195		27			0
COVID-196	1	30	85	0								1	4	6		0
COVID-197	1	64	51	0	1	2	8	5	1	2	1	6	4	1	0	0	0	1	0	1	0	0	0	0	0	5	1	1	6	1	60	8	8	3	3	8	5	7	0	0	7	10	5	0	0	5	0	8	4
COVID-198		65			0
COVID-199		67			0
COVID-200		69	87	1								6	1	6		0
COVID-201		71			0
COVID-202		65			0
COVID-203		76			0
COVID-204		77			0
COVID-205		92			0
COVID-206		97			0
COVID-KSA-001		33	63	1								43	10	2		1
COVID-KSA-002		28	74	0								22	12	7		1
COVID-KSA-003		29			0
COVID-KSA-004		27	78	0								20	13	3		1
COVID-KSA-005		31			0
COVID-KSA-006		33	65	0								24	13	2		1
COVID-KSA-007		36	55	0								19	11	1		1
COVID-KSA-008		28	67	0								24	12	2		1
COVID-KSA-009		26			0
COVID-KSA-010		30			0
COVID-KSA-011		21			0
COVID-KSA-012	2	24	49	1	1	1	4	1	2	3	2	11	14	0	1	0	0	1	0	6	0	0	0	0	0	7	5	5	5	1	30	8	10	10	0	10	10	10	10	4		10	6	0	0		0	10	4
COVID-KSA-013		25			0
COVID-KSA-014		26	64	0								3	14	6		0
COVID-KSA-015		31			0
COVID-KSA-016	2	27	53	0	1	1	4	6	1	1	1	5	11	1	1	0	0	0	1	1	0	0	0	0	0	0	2	2	6	1	30	2	4	2	8	7	6	0	0	0	0	10	7	0	0	0	0	10	0
COVID-KSA-017		28			0
COVID-KSA-018		27			0
COVID-KSA-019		27			0
COVID-KSA-020	2	29	60	1	1	1	1	7	2	3	1	8	9	2	1	0	0	0	0	1	0	0	0	0	0	0	1	2	6	1	90	4	8	0	0	8	0	0	0	2	4	10	8	0	0	0	0	7	2
COVID-KSA-021	2				0
COVID-KSA-022	2	29	60	1	1	1	1	2	1	4	1	9	11	2	1	0	0	0	0	6	1	1	0	0	10	10	1	4	4	0		0	10	10	2	10	0	0	0	0	0	5	5	0	0	0	2	8	7
COVID-KSA-023		30			0
COVID-KSA-024	2	29	58	0	1	1	1	7	1	1	1	5	8	1	1	0	0	0	1	1	0	0	1	0	10	8	1	2	6	1	60	3	3	10	8	2	8	0	0	0	10	8	0	0	0	0	0	7	6
COVID-KSA-025		34	75	0								2	10	4		0
COVID-KSA-026		31	86	1								3	8	4		0
COVID-KSA-027		31			0
COVID-KSA-028		35	38	0	0							5	10	0		0
COVID-KSA-029		32			0
COVID-KSA-030		33			0
COVID-KSA-031		32	77	0								9	7	6		0
COVID-KSA-032		33			0
COVID-KSA-033	2	27	57	0	1	1	1	1	1			13	10	2	1	4	0	1	0		0	0	0	0	7	10	2	1	1	1	10	4	10	8	0	10	10	2	0	4	10	10	10	0	10	8	2	9	7
COVID-KSA-034		28			0
COVID-KSA-035	2	26	46	0	1	1	1	3	1	2	1	22	12	0	4	9	7	0	0	1	0	0	0	0	8	9	1	2	6	1	20	5	4	8	0	2	8	0	0	1	8	10	0	0	10	10	2	10	0
COVID-KSA-036	2	31	69	0	1	3	2	1	1	3	3	10	10	2	4	3	2	1	1	5	0	0	0	0	8	8	1	1	1	0		4	2	8	8	5	8	0	0	4	4	8	7	0	0	10	0	10	0
COVID-KSA-037	2	37	79	1	1	1	1	7	3	3	5	12	12	4	1	0	0	1	0		0	0	0	0
COVID-KSA-038	2	36	63	1	1	1	1	1	1	2	1	4	7	3	1	0	0	1	0	2	0	0	0	0	0	0	1	1	1	0		2	2	4	6	8	0	0	0	0	6	10	4	0	0	10	0	10	0
COVID-KSA-039		36			0
COVID-KSA-040	2	31	42	1	1	1	1	7	1	2	1	14	12	1	1	4	0	1	0	1	0	0	0	0	0	2	2	4	4	0			6	7	0	7	8	0	0	2	10	10	9	0	10	10	1	10	2
COVID-KSA-041		37	70	0								5	11	7		0
COVID-KSA-042		39	83	0								4	10	5		0
COVID-KSA-043		40	85	1								24	11	7		0
COVID-KSA-044	2	40	74	0	1	1	1	2	1	3	3	11	12	5	1	0	0	0	0	5	0	0	0	0	0	0	1	4	4	1	30	4	5	2	3	2	2	0	0	0	0	8	6	0	10	0	0	10	0
COVID-KSA-045	2	40	55	1	1	1	1	1	4	0	1	11	10	1	1	0	0	0	0	1	0	0	0	0	5	5	1	1	6	1	10	2	9	3	3	0	5	0	0	0	0	10	8	0	0	0	3	9	0
COVID-KSA-046	2	39	29	1	1	1	1	1	1	2	1	3	3	0	0	0	0	0	0	1	1	1	0	0	2	7	1	2	6	0		10	10	4	2	8	7	0	0	4	10	6	2	0	0	0	0	6	7
COVID-KSA-047		40			0
COVID-KSA-048	2	41	62	0	1	1	1	2	2	2	1	5	5	2	0	0	0	0	0	1	0	0	0	0	4	3	2	1	1	1	15	5	7	3	6	5	5	0	0	0	0	4	8	0	0	8	0	7	0
COVID-KSA-049	2	40	61	1	1	4	5	3	2	1	4	6	6	3	1	0	0	0	0	4	0	0	0	0	10	10	1	2	6	1	60	10	10	10	0	10	10	0	5	0	0	10	0	0	0	8	0	10	8
COVID-KSA-050		29	69	0								15	18	6		0
COVID-KSA-051		41			0
COVID-KSA-052	2	34	56	1	1	2	1	2	1	0	1	11	13	3	1	0	0	1	0	1	0	0	0	0	0	0	1	1	1	1	90	5	3	1	2	7	0	6	0	0		10	10	0	7	10	0	10	0
COVID-KSA-053		37			0
COVID-KSA-054	2	29	81	0	1	1	1	2	1	1	3	21	8	11	0	0	0	0	0	5	0	0	0	0	5	5	1	1	1	1	30	6	0	0	0	0	0	0	0	0	0	9	8	0	8	10	0	10	0
COVID-KSA-055		36	85	0								15	11	10		0
COVID-KSA-056		41			0
COVID-KSA-057		43			0
COVID-KSA-058	2	42	73	1	1	3	2	7	3	0	3	19	12	5	1	0	0	0	1	5	0	0	0	0	2	8	1	1	1	0			0	2	8	0	8	0	0	0	0	9	9	0	0	0	0	10	0
COVID-KSA-059		44			0
COVID-KSA-060	2	40	82	0	1	1	1	2	1	1	1	11	13	8	1	0	0	1	1		0	0	0	0	5	5	1	1	1	1	5	5	5	7	8	4	5	0	0	0	0	8	0	0	0	0	0	8	9
COVID-KSA-061		29			0
COVID-KSA-062		28			0
COVID-KSA-063		45	74	0								19	10	3		0
COVID-KSA-064	2	33	72	0	1	1	1	2	1		3	25	13	6	1	2	0	0	1	5	0	0	0	0	2	2	1	1	1	1	30	7	6	0	6	0	2	0	0	0	0	8	0	0	0	8	5	7	5
COVID-KSA-065		33	70	1								28	15	4		1
COVID-KSA-066	2	45	80	0	1	1	1	2	3	1	3	9		4	0	0	0	0	0	5	0	0	0	0	0	0	2	1	1	0	0	0	0	0	0	0	0	0	0	0	0	0	0	0	0	0	0	0	0
COVID-KSA-067	2	50	71	0	1	1	1	2	2	1	3	5	12	5	1	0	0	1	0	5	0	0	0	0	5	7	1	1	1	1	90	10	10	5	8	7	7	0	0	0	0	8	5	0	0	0	0	8	2
COVID-KSA-068		48			0
COVID-KSA-069		51			0
COVID-KSA-070	2	54	66	0	1	4	6	2	1	3	3	7	6	3	1	0	0	0	0	5	0	0	0	0	2	2	1	1	1	1	45	5	4	2	1	0	2	0	0	0	0	0	0	0	0	0	0	9	8
COVID-KSA-071	2	56	57	1	1	1	1	2	2	1	1	5	8	1	1	0	0	0	0	1	0	0	0	0	10	10	1	1	6	1	5	8	8	10	6	7	10	0	0	0	0	10	8	0	0	0	8	10	10
COVID-KSA-072		55	80	1								7	9	5		0
COVID-KSA-073		41			0
COVID-KSA-074	2	57	72	0	1	4	2	7	2	2	1	11	11	6	1	0	0	1	0	6	0	0	0	0	8	7	1	2	6	1	15	2	8	9	2	8	8	3		0		9	8			8	0	6	0
COVID-KSA-075		57	66	0								7	9	2		0
COVID-KSA-076		56			0
COVID-KSA-077		37			0
COVID-KSA-078		59			0
COVID-KSA-079		61			0
COVID-KSA-080	2	36	54	0	1	1	1	1	1	2	1	5	4	3	0	0	0	1	0		0	0	0	0	0	9	1	2	6	0	0	0	6	6	0	7	7	0	0	0	0	10	10	0	0	0	0	9	0
COVID-KSA-081		62			0
COVID-KSA-082		63			0
COVID-KSA-083	2	62	63	0	1	1	1	6	1	3	1	10	11	2	1	0	0	0	1		0	0	0	0	3	2	1	1	1	1	10	0	2	0	2	0	2	2	2	0	0	2	3	0	0	8	2	7	0
COVID-KSA-084		0			0
COVID-KSA-085		6			0
COVID-KSA-086	2	17	29	1	1	1	1	1	4	1	1	6	8	0	1	0	0	0	0	6	0	0	0	0	2	10	1	2	6	0		3	7	9	3	10	10	7	7	8	10	5	0	0	4	4	2	5	10
COVID-KSA-087	2	20	41	1	1	1	1	7	1	2	1	2	4	0	0	0	0	0	0	1	0	0	0	0	0	0	1	2	2	1	30	0	0	0	0	2	0	0	0	0	0	4	10	0	10	10	0	5	4
COVID-KSA-088		26			0
COVID-KSA-089		27			0
COVID-KSA-090		32	62	1								2	3	2		0
COVID-KSA-091		31			0
COVID-KSA-092	2	37	62	0	1	1	1	2	1	3	1	5	9	2	1	0	0	1	0	1	0	0	0	0	3	7	1	1	7	1	60	2	6	6	2	7	0	0	0	0	0	8	4	0	0	0	0	9	1
COVID-KSA-093	2	37	63	0	1	1	1	1	1	3	1	4	3	2	0	0	0	1	0	1	0	0	0	0	0	0	1	1	1	1	60	3	4	0	0	0	0	0	0	0	0	8	8	0	0	0	0	10	0
COVID-KSA-094		37			0
COVID-KSA-095	2	27	61	0	1	1	1	3	3	0	4	22	12	6	4	8	6	1	0	4	0	0	0	0	2	2	1	1	1	1	10	4	0	2	0	2	2	0	0	0	8	10	10	0	0	10	0	8	2
COVID-KSA-096		29			0
COVID-KSA-097	2	40	41	0	1	4	7	6	1	1	1	6	10	0	1	0	0	0	0	2	0	0	0	0	5	5	2	1	1	1	30	0	2	5	0	10	5	0	0	0	0	10	0	0	0	10	0	10	0
COVID-KSA-098		40	55	0								9	11	1		0
COVID-KSA-099		42			0
COVID-KSA-100	2	25	68	0	1	1	1	1	1	1	1	24	11	2	4	15	13	1	0		0	0	0	0	0	2	1	1	6	1	30	3	0	5	1	1	5	0	0	0	0	0	0	0	0	0	0	10	2
COVID-KSA-101	2	36	58	0	1	1	1	7	1	3	1	12	11	2	4	6	4	0	0	6	0	0	0	0	6	7	1	2	9	1	120	8	10	5	0	10	8	8	3	0	10	10	0	4	0	10	0	10	3
COVID-KSA-102	2	65	49	0	1	1	1	2	1	2	1	4	7	0	1	0	0	0	0	1	0	0	0	0	4	8	1	1	9	1	15	5	2	6	4	8	8	0	0	2	0	6	6	0	8	0	0	8	2
COVID-KSA-103	2	29	83	1	1	1	1	2	3	1	3	2	4	6	0	0	0	0	0	5					4	0	2	1	1	0		0	0	5	7	0	4	0	0	0	0	10	9	0	0	0	0	7	0
[truncated: 160 more columns]
